# Supplementary material for: Therapeutic Effect of Alpha-Pinene on In Vitro and In Vivo Models of Mild Traumatic Brain Injury
Source: Life (Basel). 2026 Jul 2;16(7):1110. doi: 10.3390/life16071110 (PMC13412431; doi:10.3390/life16071110)
Supplement: Supplementary file 1 [file life-16-01110-s001.zip]

Archive with 5 entries (5 files):
- Supplementary Figure S4.jpg
- Supplementary Table S1.jpg
- Supplementary Figure S1.jpg
- Supplementary Figure S2.jpg
- Supplementary Figure S3.jpg
